# Supplementary material for: Prognostic signatures of sphingolipids: Understanding the immune landscape and predictive role in immunotherapy response and outcomes of hepatocellular carcinoma
Source: Front Immunol. 2023 Mar 17;14:1153423. doi: 10.3389/fimmu.2023.1153423 (PMC10063861; doi:10.3389/fimmu.2023.1153423)
Supplement: Supplementary file 4 [file Table_1.xlsx]

## Sheet: multiCox
id	coef
LAMB1	0.252
SMPD2	0.324
CTSA	0.407
SELP	-0.373
PRKD1	0.281
SELL	-0.252
