# Supplementary material for: Prognostic signatures of sphingolipids: Understanding the immune landscape and predictive role in immunotherapy response and outcomes of hepatocellular carcinoma
Source: Front Immunol. 2023 Mar 17;14:1153423. doi: 10.3389/fimmu.2023.1153423 (PMC10063861; doi:10.3389/fimmu.2023.1153423)
Supplement: Supplementary file 5 [file Table_2.xlsx]

## Sheet: Sheet1
Drug	Risk		P-value
	high	low
Erlotinib	+		2.8e-16
Metformin	+		1.7e-10
Gefitinib	+		3.1e-10
Axitinib	+		5.7e-09
Temsirolimus	+		1.3e-06
Lenalidomide	+		2.4e-06
Sunitinib	+		5.9e-06
Rapamycin		+	1.7e-05
Gemcitabine		+	0.00019
Lapatinib	+		0.00024
Cisplatin		+	0.00044
"+" means "higer sensetive", compared with another group.
